# Supplementary material for: Morphological Analysis of Reticuloendothelial System in Capuchin Monkeys (Sapajus spp.) after Meso-2,3-Dimercaptosuccinic Acid (DMSA) Coated Magnetic Nanoparticles Administration
Source: PLoS One. 2015 Nov 11;10(11):e0140233. doi: 10.1371/journal.pone.0140233 (PMC4641670; doi:10.1371/journal.pone.0140233)
Supplement: S1 File — (XLS) [file pone.0140233.s002.xls]

## Sheet: Plan3
Liver control		Liver 12 h		Liver 90 d
0.382878		0.499566		1.33902
0.403097		0.482422		1.61026
0.393627		0.528646		1.05265
0.975111		0.463867		1.62034
0.522618		0.459635		1.22187
0.254923		0.442322		1.08121
0.668982		0.470829		0.867904
0.12644		0.490489		1.34951
0.294271		0.498167		1.52838
0.283384		0.216472		0.99177
0.929851		1.52172		2.60629
0.233169		1.01069		1.69904
1.06214		1.07685		1.27043
0.233725		1.0949		1.35078
0.364439		1.04945		1.41529
0.442253		0.39502		0.769231
0.36438		0.754883		2.03811
0.261889		0.309109		1.35503
0.48696		0.4815		0.808994
0.524363		0.455431		0.833136
0.664083		0.313511		1.75
0.510311		0.400537		0.93618
0.418685		0.290217		1.15017
0.465467		0.28634		0.760417
0.581315		0.427737		1.11899
0.212013		1.18467		0.969184
0.412553		0.780575		1.1511
0.174074		1.51504		1.01714
0.241681		0.588104		1.03269
0.244181		0.765427		0.595417
0.165459		0.81249		0.848582
0.418229		0.587806		0.956064
1.18549		0.675813		1.27506
0.360921		0.356233		0.88172
0.776101		0.39046		1.35102
0.48453		0.440792		0.9681
0.471536		0.909928		0.769842
0.930689		0.513624		0.590592
0.511545		0.389875		0.344976
1.00023		3.08203		0.441067
1.25743		1.53418		0.867271
0.888775		0.928711		0.888844
1.05643		1.29688		0.710133
1.83143		0.8125		0.897111
0.765458		0.612305		0.469422
0.793791		1.32441		0.511556
1.0395		0.743668		0.800296
2.28615		0.720992		0.484714
1.03919		1.10227		0.5595
0.689694		1.05272		2.28993
1.58667		1.1577		0.330293
1.02989		0.465137		1.00045
1.5532		0.490087		0.99966
0.617947		1.12012		0.870982
0.744855		0.637781		1.09167
0.69214		0.430831		0.82526
0.863954		0.379587		2.1103
1.30911		0.880949		2.27961
0.352256		0.57651		1.9433
0.313326		0.377504		2.85168
0.487943		0.363724		1.68674
0.400068		0.336378		0.756395
0.642527		0.569837		1.31856
0.265871		0.489566		0.649167
0.182614		0.492422		1.0403
0.988136		0.538646		2.25
0.252948		0.463867		2.4223
0.193842		0.459735		1.95851
0.75106		0.442323		0.988625
0.787582		0.470829		1.35437
0.672125		0.490489		1.67202
0.735155		0.498167		2.11212
0.761664		0.216472		1.38941
0.589067		0.389875		2.13953
0.666982		3.08203		3.83601
0.12644		1.53417		0.661024
0.294271		0.928611		0.639431
0.283374		1.29678		0.801107
0.929851		0.8125		0.858464
0.233169		0.612306		0.835829
1.06214		1.32441		0.832899
0.233726		0.743678		1.2691
0.364449		0.720092		0.41227
0.442254		0.455431		2.85168
0.36438		0.313511		0.661024
0.261889		0.400537		0.848583
0.48696		0.290217		0.334976
0.524362		0.28644		2.4323
0.665082		0.427636		0.710133
0.510211		1.18467		1.27506
0.418684		0.780575		0.99177
0.617947		1.51604		0.888844
0.744855		0.588104		2.1103
0.69214		0.765427		0.75106
0.863954		0.81249		0.441067
1.30811		0.587706		0.801107
0.352356		0.442222		1.9433
0.313325		0.470839		2.11212
0.487944		0.490489		0.858464
0.393627		0.455431		0.710133
Average		Average		Average
0.615019		0.716027		1.21106
SD		SD		1.20976
0.384893		0.478192		0.648702
